# Supplementary material for: An Association Between Possible Sarcopenia as an Early Marker and Mild Cognitive Impairment: A Cross-Sectional Study
Source: Healthcare (Basel). 2025 Aug 11;13(16):1963. doi: 10.3390/healthcare13161963 (PMC12385444; doi:10.3390/healthcare13161963)
Supplement: Supplementary file 1 [file healthcare-13-01963-s001.zip]

Archive with 1 entries (1 files):
- healthcare-3699824-supplementary.pdf
